# Supplementary material for: Far-East Asian Toxoplasma isolates share ancestry with North and South/Central American recombinant lineages
Source: Nat Commun. 2024 May 22;15:4278. doi: 10.1038/s41467-024-47625-6 (PMC11111807; doi:10.1038/s41467-024-47625-6)
Supplement: Supplementary file 4 — Source Data [file 41467_2024_47625_MOESM4_ESM.xlsx]

## Sheet: Fig. 2A
Survival test
Dead	Dpi	RH	ME49	TgCatJp5	IFNgR_KO
1	8	1	0	0	0
1	8	1	0	0	0
1	8	1	0	0	0
1	9	1	0	0	0
1	9	1	0	0	0
1	10	0	0	0	1
1	10	0	0	0	1
1	11	0	0	0	1
1	11	0	0	0	1
1	11	0	0	0	1
0	30	0	1	0	0
0	30	0	1	0	0
0	30	0	1	0	0
0	30	0	1	0	0
0	30	0	1	0	0
0	30	0	0	1	0
0	30	0	0	1	0
0	30	0	0	1	0
0	30	0	0	1	0
0	30	0	0	1	0

## Sheet: Fig. 2B
Irgb6 recruitment assays			Box plot is made of the individual data of the 3 replicates
Strain	RH-88	ME49	TgCatJp5
Replicate 1	0	33	35
Replicate 2	0	36	33
Replicate 3	0	35	26
Mean 1	0	34.6667	31.3333

## Sheet: Fig. S7
GBP 2 recruitment assays			Box plot is made of the individual data of the 3 replicates
Strain	RH-88	ME49	TgCatJp5
Replicate 1	0	7	21
Replicate 2	0	18	14
Replicate 3	0	16	15
Mean 1	0	13.6667	16.6667
